# Supplementary material for: Haplotype Networking of GWAS Hits for Citrulline Variation Associated with the Domestication of Watermelon
Source: Int J Mol Sci. 2019 Oct 29;20(21):5392. doi: 10.3390/ijms20215392 (PMC6862219; doi:10.3390/ijms20215392)
Supplement: Supplementary file 1 [file ijms-20-05392-s001.zip]

Archive with 5 entries (5 files):
- Supplementary Figure 1.pdf
- Supplementary Figure 2.pdf
- Supplementary Table_1.xlsx
- Supplementary Table_2.xlsx
- Supplementary Table_3.xlsx
