# Supplementary material for: Haplotype Networking of GWAS Hits for Citrulline Variation Associated with the Domestication of Watermelon
Source: Int J Mol Sci. 2019 Oct 29;20(21):5392. doi: 10.3390/ijms20215392 (PMC6862219; doi:10.3390/ijms20215392)
Supplement: Supplementary file 1 [file ijms-20-05392-s001.zip › Supplementary Table_1.xlsx]

## Sheet: Additional Table 1
Supplementary Table 1. Citrulline content and demographic details of the watermelon accessions used in this study.
Accession Code	Biological Replicate-1 (mg/g)	Biological Replicate-2 (mg/g)	Biological Replicate-3 (mg/g)	Average	Acession Name	Country	Contenent	Classification
WM-1	1.752	5.256	4.41504	3.80768	PI 482248	Zimbabwe	Africa	Cultivar
WM-10	9.95136	5.41368	5.74656	7.0372	PI 525093	Egypt	Africa	Landrace
WM-100	6.49992	4.39752	7.1832	6.02688	Grif 12336	China	Asia	Cultivar
WM-101	0.14016	0.01752	0.19272	0.1168	PI 426625	Pakistan	Asia	Cultivar
WM-102	5.8692	6.8328	4.67784	5.79328	PI 435990	China	Asia	Cultivar
WM-103	7.86648	8.18184	9.07536	8.37456	PI 470246	Indonesia	Asia	Cultivar
WM-104	7.55112	8.47968	7.16568	7.73216	Grif 14199	India	Asia	Cultivar
WM-105	6.51744	7.93656	10.8274	8.42712	PI 164539	India	Asia	Landrace
WM-106	5.23848	13.7182	2.82072	7.25912	PI 381696	India	Asia	Cultivar
WM-108	3.55656	1.752	2.7156	2.67472	PI 212289	Afghanistan	Asia	Cultivar
WM-109	4.59024	4.6428	1.45416	3.5624	PI 536449	Maldives	Asia	Landrace
WM-11	7.6212	11.3354	5.50128	8.15264	PI 525098	Egypt	Africa	Cultivar
WM-110	7.6212	5.76408	3.1536	5.51296	PI 534584	Syria	Asia	Cultivar
WM-111	16.8893	11.4931	10.7573	13.0466	PI 164146	India	Asia	Cultivar
WM-112	11.9837	13.543	12.0888	12.5385	PI 169261	Turkey	Europe	Cultivar
WM-113	13.2451	15.4001	15.1898	14.6117	PI 181868	Syria	Asia	Cultivar
WM-115	6.11448	3.38136	3.60912	4.36832	Grif 5598	India	Asia	Cultivar
WM-116	2.8908	14.4365	1.78704	6.37144	PI 174103	Turkey	Europe	Cultivar
WM-117	2.06736	2.8032	4.36248	3.07768	PI 507861	Hungary	Europe	Landrace
WM-118	7.5336	7.7964	11.3004	8.8768	PI 507865	Hungary	Europe	Landrace
WM-119	10.1966	9.9864	6.27216	8.8184	PI 507867	Hungary	Europe	Landrace
WM-12	0.5256	0.7008	0.19272	0.47304	PI 526238	Zimbabwe	Africa	Landrace
WM-120	5.02824	3.60912	2.90832	3.84856	PI 507868	Hungary	Europe	Landrace
WM-123	16.6265	13.1926	13.6831	14.5007	PI 512341	Spain	Europe	Landrace
WM-124	5.44872	10.6872	6.00936	7.38176	PI 512343	Spain	Europe	Landrace
WM-125	13.2626	10.109	5.44872	9.6068	PI 512346	Spain	Europe	Cultivar
WM-126	5.3436	2.73312	3.10104	3.72592	PI 512353	Spain	Europe	Landrace
WM-127	9.47832	4.52016	2.33016	5.44288	PI 512356	Spain	Europe	Landrace
WM-129	5.85168	6.49992	5.97432	6.10864	PI 512363	Spain	Europe	Landrace
WM-13	0.68328	0.03504	0.05256	0.25696	PI 532722	Zaire	Africa	Egusi
WM-130	1.90968	4.76544	4.08216	3.58576	PI 512373	Spain	Europe	Egusi
WM-132	3.08352	2.20752	5.37864	3.55656	PI 512393	Spain	Europe	Cultivar
WM-133	13.543	12.7546	15.7154	14.0043	PI 512395	Spain	Europe	Landrace
WM-134	14.5416	3.13608	6.42984	8.03584	PI 512401	Spain	Europe	Landrace
WM-135	4.06464	3.71424	5.02824	4.26904	PI 512407	Spain	Europe	Landrace
WM-136	12.737	14.7343	17.6426	15.038	PI 518606	Russian federation	Europe	Cultivar
WM-138	3.22368	6.67512	3.10104	4.33328	PI 518609	Former Soviet Union	Europe	Cultivar
WM-139	19.1669	8.8476	20.3057	16.1067	PI 518612	Former Soviet Union	Europe	Cultivar
WM-140	7.46352	7.67376	4.85304	6.66344	PI 537465	Spain	Europe	Cultivar
WM-141	6.44736	7.63872	1.59432	5.2268	PI 538888	Russian federation	Europe	Cultivar
WM-142	2.76816	4.34496	3.57408	3.5624	PI 561138	Kazakhstan	Europe	Cultivar
WM-143	2.75064	1.47168	3.64416	2.62216	PI 270144	Greece	Europe	Cultivar
WM-144	6.3948	3.27624	2.628	4.09968	PI 270145	Greece	Europe	Cultivar
WM-147	12.3866	8.54976	1.61184	7.51608	PI 276659	Russian federation	Europe	Cultivar
WM-148	12.9648	14.3314	9.9864	12.4275	PI 345544	Ukraine	Europe	Cultivar
WM-149	2.26008	6.76272	1.97976	3.66752	PI 357743	Former Serbia and Montenegro	Europe	Cultivar
WM-15					PI 532733	Zaire	Africa	Egusi
WM-150	12.9298	17.8354	8.322	13.029	PI 370427	Former Serbia and Montenegro	Europe	Landrace
WM-152	2.31264	2.82072	1.69944	2.2776	PI 379223	Former Serbia and Montenegro	Europe	Cultivar
WM-153	1.62936	2.1024	1.89216	1.87464	PI 379229	Former Serbia and Montenegro	Europe	Cultivar
WM-154	1.19136	3.17112	5.39616	3.25288	PI 379231	Former Serbia and Montenegro	Europe	Cultivar
WM-155					PI 379251	Former Serbia and Montenegro	Europe	Cultivar
WM-156	4.01208	1.94472	2.38272	2.77984	PI 476324	Former Soviet Union	Europe	Cultivar
WM-157	11.4406	5.7816	10.3018	9.17464	PI 476329	Former Soviet Union	Europe	Cultivar
WM-158	6.71016	6.46488	5.01072	6.06192	PI 512350	Spain	Europe	Landrace
WM-16	3.04848	1.15632	2.83824	2.34768	PI 535947	Cameroon	Africa	Landrace
WM-160	7.98912	3.83688	4.83552	5.55384	PI 518610	Former Soviet Union	Europe	Cultivar
WM-162	4.34496	4.16976	4.48512	4.33328	PI 212208	Greece	Europe	Cultivar
WM-163	1.97976			1.97976	PI 379237	Former Serbia and Montenegro	Europe	Cultivar
WM-164	4.53768	6.58752	3.03096	4.71872	PI 163574	Guatemala	South America	Cultivar
WM-165	12.9998	18.9742	15.8906	15.9549	PI 269678	Belize	South America	Cultivar
WM-166	22.0927	5.99184	24.5455	17.5434	PI 438675	Mexico	North America	Cultivar
WM-167	44.9738	48.2501	40.1558	44.4599	Cole's Early	United States	North America	Cultivar
WM-168	41.5399	38.579	30.7651	36.9614	Garrisonian	United States	North America	Cultivar
WM-170	38.2111	35.8985	27.2962	33.8019	Klondike Stripe	United States	North America	Cultivar
WM-172	16.5914	12.8947	19.4998	16.3286	Klecky Sweet	United States	North America	Cultivar
WM-173	6.7452	8.95272	11.5282	9.07536	Mickie Lee	United States	North America	Cultivar
WM-174	16.9944	13.9634	7.67376	12.8772	Calhoun Gray	United States	North America	Cultivar
WM-175	13.3853	22.5658	31.8514	22.6008	Sweet Princess	United States	North America	Cultivar
WM-176	25.3339	25.2814	33.5333	28.0495	Georgia Rattle Snake	United States	North America	Cultivar
WM-177	11.4581	14.8745	11.5106	12.6144	Orange Tender Sweet	United States	North America	Cultivar
WM-18					PI 542120	Botswana	Africa	Cultivar
WM-180	21.9175	6.37728	22.6709	16.9886	Crimson Sweet	United States	North America	Cultivar
WM-181	11.4931	17.2922	12.4042	13.7298	Sugarbaby	United States	North America	Cultivar
WM-183	7.49856	3.39888	3.83688	4.91144	Jubliee	United States	North America	Cultivar
WM-184	29.2584	24.0374	12.7896	22.0285	PI 487458	Venezuela	South America	Cultivar
WM-185	39.4901	53.436	49.2487	47.3916	PI 442826	Brazil	South America	Cultivar
WM-186	14.6642	21.462	24.6682	20.2648	PI 458738	Paraguay	South America	Cultivar
WM-188	11.5982	31.939	25.9997	23.179	PI 458739	Paraguay	South America	Cultivar
WM-189	43.362	31.3082	37.0373	37.2358	PI 543212	Bolivia	South America	Cultivar
WM-19	0.14016	0.05256	0.12264	0.10512	PI 559993	Nigeria	Africa	Egusi
WM-190	22.8636	19.745	39.3674	27.3254	Golden Honey	United States	North America	Cultivar
WM-191	25.3164	20.6386	16.5389	20.8313	Missouri Heirloom Yellow Flesh	United States	North America	Cultivar
WM-193	14.9796	19.0442	10.2842	14.7694	Irish Grey	United States	North America	Cultivar
WM-195	13.9284	16.9418	23.652	18.1741	Ancient	United States	North America	Cultivar
WM-196	31.098	25.5091	21.7423	26.1165	Moon and Stars	United States	North America	Cultivar
WM-197	16.8367	13.2276	16.2586	15.441	Hopi Yellow	United States	North America	Cultivar
WM-198	32.5697	39.7178	34.9349	35.7408	Japanese cream fleshed suka	Japan	Asia	Cultivar
WM-199	21.4795	25.2288	30.3797	25.696	Ledmon	United States	North America	Cultivar
WM-2	0.50808	1.41912	5.29104	2.40608	PI 482250	Zimbabwe	Africa	Cultivar
WM-20	3.11856	3.34632	2.85576	3.10688	PI 560000	Nigeria	Africa	Egusi
WM-200	6.37728	30.0994	9.12792	15.2015	Melitopolski	Ukraine	Europe	Cultivar
WM-201	1.64688	5.65896	3.04848	3.45144	Chris Cross	United States	North America	Cultivar
WM-203	13.5955	26.7881	9.30312	16.5622	Kolb's Gem	United States	North America	Cultivar
WM-204	12.7896	4.0296	5.44872	7.42264	Daisy or Yellow Shipper	United States	North America	Cultivar
WM-206	9.8988	6.8328	13.14	9.9572	Montenegro Man	United States	North America	Cultivar
WM-207	16.7316	12.5443	9.75864	13.0115	Moon and Stars Yellow Flesh	United States	North America	Cultivar
WM-208	7.98912	14.8219	10.5295	11.1135	Golden Russia	United States	North America	Cultivar
WM-209	9.42576	6.34224	9.74112	8.50304	Desert King	United States	North America	Cultivar
WM-21	8.09424	7.884	4.9056	6.96128	PI 164247	Liberia	Africa	Cultivar
WM-210	10.3018	6.20208	11.8085	9.43744	Navajo Winter	United States	North America	Cultivar
WM-211	29.6614	10.8624	11.5632	17.3623	Cream of Saskatchewan	United States	North America	Cultivar
WM-212	14.1562	18.6588	18.4836	17.0995	Early Moonbeam	United States	North America	Cultivar
WM-213	6.62256	8.46216	5.53632	6.87368	Sweet Siberian	United States	North America	Cultivar
WM-214	9.51336	7.28832	13.1926	9.99808	Wilson's Sweet	United States	North America	Cultivar
WM-215	18.2734	12.702	14.4715	15.149	Ali Baba	United States	North America	Cultivar
WM-216	12.1238	7.67376	9.04032	9.61264	White Sugar Lump	United States	North America	Cultivar
WM-217	8.35704	4.92312	5.0808	6.12032	Peacock Striped	United States	North America	Cultivar
WM-218	3.80184	5.57136	5.32608	4.89976	Scaly Bark	United States	North America	Cultivar
WM-219	14.7343	17.3974	17.9054	16.679	White wonder	United States	North America	Cultivar
WM-22					PI 164248	Liberia	Africa	Egusi
WM-220	13.3327	5.90424	3.92448	7.72048	Tom Watson	Belize	South America	Cultivar
WM-221	15.803	7.39344	16.241	13.1458	Stone Mountain	United States	North America	Cultivar
WM-223	12.8422	16.8718	18.9917	16.2352	Sweet Dakota Rose	United States	North America	Cultivar
WM-224	15.4526	24.1426	15.5753	18.3902	Tendergold	United States	North America	Cultivar
WM-225	12.9998	11.6158	13.3678	12.6611	Jubillee Bush	United States	North America	Cultivar
WM-226	12.5794	7.25328	10.7398	10.1908	Dixie Queen	United States	North America	Cultivar
WM-227	16.679	8.74248	17.2747	14.2321	Charleston Grey	United States	North America	Cultivar
WM-24	15.803	12.2465	8.88264	12.3107	PI 271752	Ghana	Africa	Cultivar
WM-25	6.25464	8.63736	17.7302	10.8741	PI 271987	Somalaia	Africa	Cultivar
WM-29	2.13744	3.01344	6.72768	3.95952	PI 378614	Zaire	Africa	Cultivar
WM-3	0.07008	0.19272	2.87328	1.04536	PI 490379	Mali	Africa	Cultivar
WM-30	13.8758	16.1184	8.46216	12.8188	PI 385964	Kenya	Africa	Cultivar
WM-31	5.74656	12.9998	2.64552	7.13064	PI 392291	Kenya	Africa	Landrace
WM-32	5.44872	16.7316	12.702	11.6274	PI 459074	Botswana	Africa	Cultivar
WM-33	23.5118	14.2262	12.5093	16.7491	PI 482260	Zimbabwe	Africa	Cultivar
WM-34	9.33816	0.84096	2.34768	4.1756	PI 490375	Mali	Africa	Cultivar
WM-35	2.08488	1.80456	1.99728	1.96224	PI 490376	Mali	Africa	Cultivar
WM-36	4.6428	3.81936	4.13472	4.19896	PI 494815	Zambia	Africa	Landrace
WM-39	8.0592	9.16296	14.1912	10.4711	PI 505590	Zambia	Africa	Landrace
WM-4	1.9272	4.88808	3.99456	3.60328	PI 494819	Zambia	Africa	Landrace
WM-40	3.22368	3.64416	4.27488	3.71424	PI 500302	Zambia	Africa	Cultivar
WM-42	0.01752	0.22776		0.12264	PI 560020	Nigeria	Africa	Egusi
WM-44	3.25872	1.2264	3.10104	2.52872	PI 525095	Egypt	Africa	Landrace
WM-45	1.45416	0.9636	0.75336	1.05704	PI 560024	Nigeria	Africa	Egusi
WM-47	0.73584	0.40296		0.5694	PI 532732	Zaire	Africa	Egusi
WM-49	15.3475	7.008	7.58616	9.98056	PI 526231	Zimbabwe	Africa	Landrace
WM-5	0.33288	1.19136	0.66576	0.73	PI 494821	Zambia	Africa	Landrace
WM-50	2.1024	3.13608	3.942	3.06016	PI 487476	Israel	Asia	Cultivar
WM-51	3.31128	2.83824	4.9932	3.71424	PI 105445	Turkey	Europe	Cultivar
WM-52	9.8988	12.702	10.2142	10.9383	PI 113326	China	Asia	Cultivar
WM-54	17.2572	6.14952	11.0201	11.4756	PI 508444	South Korea	Asia	Cultivar
WM-55	7.81392	13.0524	13.4904	11.4522	PI 161373	South Korea	Asia	Cultivar
WM-56	5.99184	1.1388	2.66304	3.26456	PI 508446	South Korea	Asia	Cultivar
WM-57	4.85304	3.48648	2.40024	3.57992	PI 512332	China	Asia	Cultivar
WM-58	15.8906	1.85712	1.59432	6.44736	PI 163202	India	Asia	Cultivar
WM-59	9.44328	5.44872	6.55248	7.14816	PI 163203	India	Asia	Cultivar
WM-6	12.8246	8.35704	5.3436	8.84176	PI 500305	Zambia	Africa	Cultivar
WM-60	5.36112	7.21824	3.46896	5.34944	PI 532813	China	Asia	Cultivar
WM-62	2.92584	1.80456	2.40024	2.37688	PI 534534	Syria	Asia	Cultivar
WM-63	1.10376	1.15632	1.94472	1.4016	PI 534586	Syria	Asia	Cultivar
WM-64	2.38272	1.43664	0.92856	1.58264	PI 534590	Syria	Asia	Cultivar
WM-65	1.03368	2.47032		1.752	PI 534596	Syria	Asia	Cultivar
WM-67		0.63072	1.90968	1.2702	PI 536446	Maldives	Asia	Landrace
WM-68	19.4647		15.0672	17.266	PI 536451	Maldives	Asia	Landrace
WM-69	16.171	14.1737	9.23304	13.1926	PI 536453	Maldives	Asia	Landrace
WM-70	5.9568	5.67648	7.48104	6.37144	PI 537265	Pakistan	Asia	Landrace
WM-71	7.56864	7.65624	2.99592	6.0736	PI 537299	Uzbekistan	Asia	Cultivar
WM-72	15.1198	11.9486	10.985	12.6845	PI 593389	China	Asia	Landrace
WM-73	9.8112	8.25192	11.1077	9.7236	Grif 1729	China	Asia	Cultivar
WM-74	3.22368	1.01616	5.9568	3.39888	PI 164708	India	Asia	Cultivar
WM-75	3.71424	0.47304	10.1791	4.7888	PI 164737	India	Asia	Cultivar
WM-76	1.62936	2.41776	1.9272	1.99144	PI 164977	Turkey	Europe	Cultivar
WM-77	5.74656	4.88808	11.0551	7.22992	PI 165024	Turkey	Europe	Cultivar
WM-78	4.48512	4.53768	4.32744	4.45008	PI 169251	Turkey	Europe	Cultivar
WM-79	4.39752	14.2087	4.13472	7.58032	PI 169253	Turkey	Europe	Cultivar
WM-8	18.3434	23.7571	18.9566	20.3524	PI 525084	Egypt	Africa	Landrace
WM-80	5.37864	6.78024	5.44872	5.8692	Grif 1730	China	Asia	Cultivar
WM-81	2.52288	9.91632	4.30992	5.58304	PI 172793	Turkey	Europe	Cultivar
WM-82	0.89352	1.5768	1.89216	1.45416	PI 172799	Turkey	Europe	Landrace
WM-83	3.20616	2.13744	3.25872	2.86744	PI 179233	Turkey	Europe	Cultivar
WM-84	26.2274	41.8027	42.5561	36.8621	PI 181740	Lebanon	Asia	Cultivar
WM-85	10.3543	21.935	27.0509	19.7801	PI 181742	Lebanon	Asia	Cultivar
WM-86	45.8849	42.0655	34.5144	40.8216	Grif 1731	China	Asia	Cultivar
WM-87	12.9122	5.8692	29.784	16.1885	PI 211849	Iran	Asia	Cultivar
WM-88	22.7059	22.2504	26.9282	23.9615	PI 211851	Iran	Asia	Cultivar
WM-89	33.4457	28.0495	34.8648	32.12	PI 212287	Afghanistan	Asia	Cultivar
WM-9	9.198	18.8165	14.2963	14.1036	PI 525089	Egypt	Africa	Landrace
WM-90	13.4378	11.2128	16.9769	13.8758	Grif 5595	India	Asia	Cultivar
WM-91	5.79912	5.97432	5.48376	5.7524	Grif 5596	India	Asia	Cultivar
WM-92	16.2761	13.543	20.6561	16.825	PI 222775	Iran	Asia	Cultivar
WM-93	26.8932	23.4242	29.2409	26.5194	PI 222778	Iran	Asia	Cultivar
WM-94	2.73312	1.85712	1.68192	2.09072	PI 226459	Iran	Asia	Cultivar
WM-95	18.2558	6.58752	7.7088	10.8507	PI 227202	Japan	Asia	Cultivar
WM-96	15.1373	32.3594	42.959	30.1519	PI 270307	Philippines	Asia	Cultivar
WM-98	17.3623	32.8675	21.5321	23.9206	PI 319236	Japan	Asia	Cultivar
WM-99	20.4108	11.5106	11.7559	14.5591	Grif 5599	India	Asia	Cultivar
