# Supplementary material for: Haplotype Networking of GWAS Hits for Citrulline Variation Associated with the Domestication of Watermelon
Source: Int J Mol Sci. 2019 Oct 29;20(21):5392. doi: 10.3390/ijms20215392 (PMC6862219; doi:10.3390/ijms20215392)
Supplement: Supplementary file 1 [file ijms-20-05392-s001.zip › Supplementary Table_2.xlsx]

## Sheet: Additional Table 2
Supplementary Table 2. Annotations of SNP markers associated with Citrulline content.
Trait	Marker	Chr	Pos	GLM p value	MarkerR2	MLM p	MarkerR2	Locus1	Location of SNP	Gene annotation	Ma→Mi	Amino acid #	Molecular function	Biological process	Cellular Component	Strand
Citruline	S00_8989155	0	8989155	0.00708	0.07805	0.01526	0.07009	ClCG00G003650	intron	Protein WAX2	T/C		Iron ion binding	Fatty acid biosynthetic process	Integral component of membrane	(+)
Citruline	S00_11995166	0	11995166	0.01022	0.07928	0.02793	0.06151	ClCG00G005280	exon	Unknown protein	C/T		-	-	-	(-)
Citruline	S1_9812083	1	9812083	0.01962	0.04336	0.03753	0.03735	Cla008383	intron	DNA-binding protein RHL1	C/T		DNA binding	DNA endoreduplication	Nucleus	(+)
Citruline	S1_13519652	1	13519652	0.01612	0.06072	0.04198	0.04955	Cla001094	exon	Calpain-2 catalytic subunit	A/G	Stop codons→W	Calcium ion binding	Cellular response to amino acid stimulus	Plasma membrane	(+)
Citruline	S1_16138435	1	16138435	0.01652	0.04572	0.02196	0.04367	Cla011058	exon	NAC domain protein	A/G	I→V	DNA binding	Regulation of transcription	Nucleus, Endoplasmic reticulum	(+)
Citruline	S1_20050174	1	20050174	0.00797	0.07183	0.0255	0.05769	Cla009015	exon	Inositol monophosphatase family protein	A/G	T→T	Inositol monophosphate 1-phosphatase activity	Phosphatidylinositol phosphorylation	Cytosol	(-)
Citruline	S1_30182512	1	30182512	0.02436	0.04172	0.02487	0.04221	Cla014354	intron	Phosphatidylinositide phosphatase	A/C		Phosphatase activity	Phosphatidylinositol dephosphorylation	Endoplasmic reticulum	(-)
Citruline	S1_30276712	1	30276712	0.04993	0.04274	0.03797	0.05169	ClCG01G015940	exon	Spatacsin	C/A	R→R	Phagosome-lysosome fusion involved in apoptotic cell clearance		Nucleus	(+)
Citruline	S1_31729636	1	31729636	0.01775	0.05935	0.02411	0.05847	ClCG01G017180	exon	Auxin-responsive GH3 family protein	A/C	K→Q	Adenylyltransferase activity	Jasmonic acid metabolic process	Vacuole	(+)
Citruline	S1_31895874	1	31895874	0.00554	0.07023	0.04587	0.04431	ClCG01G017350	UTR5	Acyl-CoA binding protein 3B	T/C	V→I	Oxidoreductase activity	Fatty-acyl-CoA binding	Membrane	(-)
Citruline	S1_33265455	1	33265455	0.03513	0.03705	0.03078	0.03965	Cla009822	exon	Protein phosphatase 1 regulatory subunit 7	A/T	C→S	Protein binding	Regulation of stomatal movement	Nucleus	(-)
Citruline	S1_34057211	1	34057211	0.02702	0.05334	0.02474	0.05805	Cla009915	intron	CTP synthase-like protein	G/T		CTP synthase activity	pyrimidine nucleotide biosynthetic process	-	(-)
Citruline	S1_34914898	1	34914898	0.00248	0.09065	0.01294	0.07158	ClCG01G020900	intron	Unknown protein	A/C		-	-	-	(-)
Citruline	S1_35391614	1	35391614	0.04662	0.05797	0.03764	0.06387	ClCG01G021630	exon	Phosphofructokinase	T/C	L→P	6-phosphofructokinase activity	Fructose 6-phosphate metabolic process	Chloroplast	(+)
Citruline	S1_37593142	1	37593142	0.02959	0.05697	0.03868	0.0488	ClCG01G024560	intron	RNA-binding protein LENGTH=422	T/C		Nucleic acid binding	RNA processing	Nucleus	(-)
Citruline	S2_1720055	2	1720055	0.00724	0.10136	0.00879	0.09815	ClCG02G001700	exon	Pentatricopeptide repeat-containing protein	C/T	S→L	RNA binding	mRNA processing	Chloroplast	(+)
Citruline	S2_3466968	2	3466968	0.00686	0.0728	0.0319	0.05396	ClCG02G003510	intron	Ubiquilin	A/C		protein binding	Ubiquitin-dependent ERAD pathway	Nucleus,Plasma membrane	(+)
Citruline	S2_3933768	2	3933768	0.00135	0.09917	0.01342	0.06834	ClCG02G003860	exon	Pentatricopeptide repeat-containing protein	T/C	S→S	RNA binding	mRNA processing	Chloroplast	(+)
Citruline	S2_21894136	2	21894136	0.00733	0.09324	0.04534	0.05626	ClCG02G010790	UTR3	Aminoacylase family protein	G/A	G→R	Aminoacylase activity	cellular amino acid metabolic process	Cytoplasm	(+)
Citruline	S2_25622051	2	25622051	0.000587	0.08098	0.00485	0.06206	Cla019936	intron	Alpha subunit of F-actin capping protein	A/C		Actin binding	Barbed-end actin filament capping	F-actin capping protein complex	(+)
Citruline	S2_26048144	2	26048144	0.0018	0.09214	0.00869	0.07518	ClCG02G012520	exon	CCR4-NOT transcription complex subunit	A/G	N→S	Transcription factor binding	Regulation of transcription, DNA-templated	Nucleus	(+)
Citruline	S2_26048647	2	26048647	0.00178	0.09155	0.01293	0.06859	ClCG02G012520	exon	CCR4-NOT transcription complex subunit	T/C	W→R	Transcription factor binding		Nucleus	(+)
Citruline	S2_31071157	2	31071157	0.01903	0.04652	0.02369	0.04462	Cla013250	exon	Uncharacterized WD repeat-containing protein C609.03	C/T	I→M	histone binding	DNA replication-dependent nucleosome assembly	Nucleus	(-)
Citruline	S2_31314485	2	31314485	0.00809	0.071	0.04001	0.05035	ClCG02G016840	exon	Ankyrin repeat-containing protein	T/C	V→A	protein binding	Response to salicylic acid	Nucleus/Chloroplast	(+)
Citruline	S2_32203938	2	32203938	0.01533	0.06246	0.03254	0.05404	ClCG02G017680	exon	Cyclin-dependent kinase	C/T	L→L	Protein kinase activity	protein phosphorylation	Nucleus, plasma membrane	(+)
Citruline	S2_32545560	2	32545560	0.00391	0.08067	0.02638	0.05702	ClCG02G017980	intron	Bromodomain-containing protein	A/G		Chromatin binding	Transcription, DNA-templated	Nucleus	(-)
Citruline	S2_35088279	2	35088279	0.00235	0.13645	0.0137	0.12508	ClCG02G020610	Intron	CCR4-NOT transcription complex subunit	T/C		Transcription factor binding	Regulation of transcription, DNA-templated	Nucleus	(+)
Citruline	S2_36422441	2	36422441	0.01824	0.09381	0.01399	0.10322	ClCG02G021970	Intron	Pleiotropic drug resistance ABC transporter family protein	A/C		ATPase activity	Transport	Membrane	(-)
Citruline	S3_177879	3	177879	0.04732	0.07521	0.04854	0.09037	ClCG03G000130	Intron	WRKY transcription factor 07	G/A		Transcription factor activity, sequence-specific DNA binding	rRgulation of transcription, DNA-templated	Nucleus	(-)
Citruline	S3_3365495	3	3365495	0.04425	0.04935	0.04167	0.05104	Cla005115	exon	Chromatin remodeling complex subunit	C/T	T→I	ATPase activity	ATP-dependent chromatin remodeling	Nucleus,Cytoplasm	(+)
Citruline	S3_3365496	3	3365496	0.04425	0.04935	0.04167	0.05104	Cla005115	exon	Chromatin remodeling complex subunit	C/T	T→T	ATPase activity	ATP-dependent chromatin remodeling	Nucleus,Cytoplasm	(+)
Citruline	S3_5356347	3	5356347	0.00162	0.11902	0.04685	0.06956	ClCG03G005120	intron	kinesin 1	T/C		Microtubule motor activity	Microtubule-based movement	Microtubule	(-)
Citruline	S3_5441942	3	5441942	0.04979	0.03345	0.04336	0.03571	Cla019458	exon	Uncharacterized WD repeat-containing protein alr3466	A/C	M→R	histone binding	DNA replication-dependent nucleosome assembly	Nucleus	(-)
Citruline	S3_23433592	3	23433592	0.00418	0.11082	0.00516	0.11369	ClCG03G011750	exon	Tubulin-specific chaperone E	C/T	R→C	Chaperone binding	Protein folding	Cytoskeleton	(+)
Citruline	S3_25771412	3	25771412	0.00866	0.05458	0.04053	0.03867	Cla011152	exon	Sodium/calcium exchanger protein	A/G	C→STOPCOCON	Calcium/sodium antiporter activity	Transmembrane transport	Integral component of membrane	(+)
Citruline	S4_20201894	4	20201894	-	-	0.02955	0.04019	Cla018251	exon	Fe-S-cluster oxidoreductase-like	A/G	Stopcodon→W	Electron transfer activity	Iron-sulfur cluster assembly	Mitochondrion	(+)
Citruline	S5_1108260	5	1108260	0.01081	0.09784	0.00826	0.10609	ClCG05G000990	exon	F-box/kelch-repeat protein	A/T	R→R	Ubiquitin protein ligase binding	Protein ubiquitination	Nucleus	(+)
Citruline	S5_2989772	5	2989772	0.000525	0.10895	0.00599	0.08128	ClCG05G003130	exon	DNA binding protein	A/G	K→R	Sequence-specific DNA binding	Transcription	Nucleus	(+)
Citruline	S5_5144727	5	5144727	0.01148	0.08293	0.04755	0.06241	ClCG05G005280	exon	Kelch repeat and BTB domain-containing protein 4	A/G	T→T	Protein binding	Post-translational protein modification	Cytoskeleton	(+)
Citruline	S5_6528164	5	6528164	0.007	0.07554	0.04052	0.05367	ClCG05G006510	exon	Ubiquitin-conjugating enzyme family protein	G/C	R→P	Ubiquitin protein ligase activity		Golgi apparatus	(+)
Citruline	S5_6528286	5	6528286	0.00333	0.12027	0.03086	0.08834	ClCG05G006510	exon	Ubiquitin-conjugating enzyme family protein	A/G	I→V	Ubiquitin protein ligase activity		Golgi apparatus	(+)
Citruline	S5_7247632	5	7247632	-	-	0.04277	0.03583	Cla006281	exon	Phospholipase A1	A/G	A→T	1-acyl-2-lysophosphatidylserine acylhydrolase activity	lipid metabolic process	Chloroplast	(+)
Citruline	S5_11750643	5	11750643	0.00952	0.09825	0.01606	0.0831	ClCG05G010530,ClCG05G010520	exon,UTR3	Oxidoreductase/gamete expressed protein 1	T/C	G→G, T→A	Oxidoreductase activity	oxidation-reduction process	Golgi apparatus,Nucleus/Membrane	(+)(-)
Citruline	S5_15529792	5	15529792	0.02589	0.06308	0.04887	0.0537	ClCG05G012260	intron	Polyketide cyclase/dehydrase and lipid transport superfamily protein	C/T		lipid binding	-	Vacuole	(+)
Citruline	S5_26353414	5	26353414	0.00249	0.08763	0.00101	0.1113	Cla020834	exon	Unknown Protein	G/T		-	-	-
Citruline	S5_28497600	5	28497600	0.03036	0.05492	0.04815	0.05144	Cla020581	intron	Crossover junction endonuclease MUS81	C/T		Crossover junction endodeoxyribonuclease activity	DNA metabolic process	Nucleus	(-)
Citruline	S5_28501169	5	28501169	0.00153	0.07163	0.02634	0.04271	Cla020581	exon	Crossover junction endonuclease MUS81	C/T	Q→R	Crossover junction endodeoxyribonuclease activity	DNA metabolic process	Nucleus	(-)
Citruline	S5_29011891	5	29011891	0.01526	0.0484	0.03806	0.03869	Cla020528	intron	NAC domain protein IPR003441	G/T		DNA binding	Regulation of transcription, DNA-templated	Nucleus, Endoplasmic reticulum	(+)
Citruline	S5_30972823	5	30972823	0.03028	0.0517	0.04891	0.0471	Cla000386	exon	AAA family ATPase CDC48 subfamily	C/T	L→L	ATP binding	-	Integral component of membrane	(-)
Citruline	S5_31441866	5	31441866	-	-	0.04594	0.03748	Cla010176	exon	Transcription factor	C/G	E→D	Transcription factor activity	Transcription, DNA-templated	Nucleus	(+)
Citruline	S5_31486280	5	31486280	0.00256	0.11142	0.01039	0.08406	ClCG05G019250	intron	50S ribosomal protein L13, chloroplastic	G/A		mRNA binding	Translatio	Chloroplast	(+)
Citruline	S5_31488137	5	31488137	0.00377	0.08177	0.0294	0.05532	ClCG05G019260	UTR5	Exocyst complex component	C/T	T→I	Protein self-association	Exocytosis	Nucleus	(+)
Citruline	S5_33385965	5	33385965	-	-	0.03204	0.06924	ClCG05G021370	intron	NAC domain containing protein 50	G/T		DNA binding	Regulation of transcription, DNA-templated	Nucleus, Endoplasmic reticulum	(+)
Citruline	S5_33505841	5	33505841	0.01775	0.04444	0.02778	0.04084	Cla009932	exon	Aspartyl protease family protein	C/G	R→P	Aspartic-type endopeptidase activity	Proteolysis	Membrane	(+)
Citruline	S5_35731153	5	35731153	0.000973	0.14163	0.02744	0.08289	ClCG05G024030	intron	Phosphate transporter PHO1 homolog 3	A/G/T		Endosperm development	Phosphate transport	Integral component of membrane	(+)
Citruline	S6_3667654	6	3667654	0.02051	0.04458	0.03196	0.03948	Cla006718	intron	Autophagy-related protein 3	C/A		Atg8 ligase activity	Autophagosome assembly	Cytoplasm	(-)
Citruline	S6_4940173	6	4940173	0.00935	0.05189	0.00448	0.06258	Cla009244	intron	ATP citrate synthase	G/T		Transferring acyl groups	Metabolic process	Cytoplasm	(-)
Citruline	S6_5196303	6	5196303	0.00633	0.08343	0.0269	0.06032	ClCG06G004560	intron	Huntingtin-interacting protein K	T/G		Protein N-terminus binding	Negative regulation of apoptotic process	Nucleus	(+)
Citruline	S6_6194277	6	6194277	0.02289	0.04169	0.03726	0.03743	Cla009368	exon	Pentatricopeptide repeat-containing protein	A/G	P→T	mRNA binding	Transcription, DNA-templated	Mitochondrion,Nucleus	(-)
Citruline	S6_7898140	6	7898140	0.04059	0.06294	0.03781	0.05728	ClCG06G006750	Intron	TPX2 (targeting protein for Xklp2) protein family	G/A		Protein kinase binding	Activation of protein kinase activity	Cytoplaasm	(-)
Citruline	S6_9449927	6	9449927	0.01695	0.04573	0.03629	0.03828	Cla002951	intron	26S proteasome regulatory subunit	G/T		Enzyme regulator activity	Regulation of protein catabolic process	Proteasome complex	(+)
Citruline	S6_18464100	6	18464100	0.03762	0.03954	0.0497	0.03785	Cla012313	exon	Tudor domain-containing protein 3	C/T	T→A	RNA binding	cell differentiation	Mitochondrion	(-)
Citruline	S6_25306992	6	25306992	0.00642	0.05881	0.01371	0.05151	Cla019128	exon	Isochorismate synthase	C/T	T→T	Isochorismate synthase activity	Biosynthetic process	Chloroplast	(+)
Citruline	S6_25592841	6	25592841	0.0395	0.04787	0.04974	0.04683	Cla019163	exon	U-box domain-containing protein 10	C/T	E→K	Ubiquitin-protein transferase activity	Protein ubiquitination	Nucleus,Plasma membrane	(-)
Citruline	S6_26250584	6	26250584	0.00463	0.08096	0.04237	0.05239	Cla019232	intron	MATE efflux family protein expressed	C/T		Antiporter activity	Drug transmembrane transport	Membrane	(+)
Citruline	S6_26913694	6	26913694	0.00858	0.05287	0.02661	0.04241	Cla019324	intron	Ethylene responsive transcription factor 2a	C/T		Transcription factor activity	Regulation of transcription, DNA-templated	Nucleus	(+)
Citruline	S6_29310032	6	29310032	0.01662	0.06029	0.03084	0.0545	ClCG06G016010	intron	Xyloglucan 6-xylosyltransferase, putative	G/A		Transferase activity, transferring glycosyl groups	Polysaccharide biosynthetic process	Integral component of membrane	(-)
Citruline	S6_29883188	6	29883188	0.0473	0.04625	0.04846	0.04737	ClCG06G016710	exon	U-box domain-containing protein	C/T	Stop codons→Stop codon	Ubiquitin-protein transferase activity	Protein ubiquitination	Nucleus,Plasma membrane	(-)
Citruline	S6_29949802	6	29949802	6.86e-06	0.15574	0.000134	0.12734	ClCG06G016800	exon	Nucleobase ascorbate transporter	G/A	G→G	Transporter activity	Transmembrane transport	Membrane	(-)
Citruline	S6_29980673	6	29980673	0.01015	0.07769	0.03089	0.06352	ClCG06G016820	UTR3	BAH and TFIIS domain-containing protein	T/C	L→P	Chromatin binding	Transcription, DNA-templated	Nucleus	(+)
Citruline	S6_29995261	6	29995261	0.00614	0.07436	0.03892	0.05076	ClCG06G016850	intron	Ubiquitin-conjugating enzyme h	T/C		Ubiquitin protein ligase binding	Phosphate ion transport	Endoplasmic reticulum	(+)
Citruline	S6_29995275	6	29995275	0.00614	0.07436	0.03892	0.05076	ClCG06G016850	intron	Ubiquitin-conjugating enzyme h	G/T		Ubiquitin protein ligase binding	Phosphate ion transport	Endoplasmic reticulum	(+)
Citruline	S6_30057776	6	30057776	0.00439	0.07904	0.02638	0.05702	ClCG06G016910	exon	Aldehyde dehydrogenase	A/G	Q→R	Aldehyde dehydrogenase (NAD) activity	Metabolic process	Endoplasmic reticulum,Golgi apparatus	(+)
Citruline	S6_30057886	6	30057886	0.00451	0.07931	0.02765	0.05635	ClCG06G016910	intron	Aldehyde dehydrogenase	G/A		Aldehyde dehydrogenase (NAD) activity	Metabolic process	Endoplasmic reticulum,Golgi apparatus	(+)
Citruline	S6_30058013	6	30058013	0.00466	0.07879	0.02701	0.0567	ClCG06G016910	exon	Aldehyde dehydrogenase	C/T	T→T	Aldehyde dehydrogenase (NAD) activity	Metabolic process	Endoplasmic reticulum,Golgi apparatus	(+)
Citruline	S6_30893716	6	30893716	0.00922	0.07281	0.02406	0.0592	ClCG06G017790	intron	Ribonuclease J	T/C		RNA binding	Regulation of phosphate transmembrane transport	Cell Wall	(+)
Citruline	S6_31171821	6	31171821	0.00922	0.06864	0.04212	0.0495	ClCG06G018190	exon	ATP/DNA binding protein	T/C	N→S	ATP binding	Cell differentiation	Nucleus	(-)
Citruline	S6_31242065	6	31242065	0.00922	0.06864	0.04212	0.0495	ClCG06G018320	exon	Dual specificity protein phosphatase	T/C	C→P	Protein tyrosine/serine/threonine phosphatase activity	protein dephosphorylation	Nucleus, Cytoplasm	(+)
Citruline	S6_31286773	6	31286773	0.00251	0.09199	0.02242	0.06894	ClCG06G018370	Intron	Ethylene-responsive transcription factor	T/G		Transcription factor activity	Regulation of transcription	Nucleus,Plasma membrane	(+)
Citruline	S6_31290969	6	31290969	0.000455	0.10423	0.00172	0.08503	ClCG06G018370	Intron	Ethylene-responsive transcription factor	C/T		Transcription factor activity	Regulation of transcription	Nucleus,Plasma membrane	(+)
Citruline	S6_31291117	6	31291117	0.00922	0.06864	0.04212	0.0495	ClCG06G018370	exon	Ethylene-responsive transcription factor	A/G	T→A	Transcription factor activity	Regulation of transcription	Nucleus,Plasma membrane	(+)
Citruline	S6_31302510	6	31302510	0.00922	0.06864	0.04212	0.0495	ClCG06G018380	exon	LEAFY/FLORICAULA-like protein	G/A	L→L	DNA binding	regulation of transcription, DNA-templated		(-)
Citruline	S6_31302531	6	31302531	0.00922	0.06864	0.04212	0.0495	ClCG06G018380	exon	LEAFY/FLORICAULA-like protein	A/G	S→P	DNA binding	regulation of transcription, DNA-templated		(-)
Citruline	S6_31360345	6	31360345	0.00922	0.06864	0.04212	0.0495	ClCG06G018440	exon	Beta-amyrin synthase	C/A	R→S	Beta-amyrin synthase activity	Pentacyclic triterpenoid biosynthetic process		(-)
Citruline	S7_431889	7	431889	0.03147	0.06141	0.03425	0.05686	ClCG07G000440	exon	Ice binding protein	T/C	R→R	Ice binding	-	Extracellular region	(+)
Citruline	S7_7478590	7	7478590	-	-	0.04494	0.0485	Cla002208	intron	Heat stress transcription factor A3	A/T		Transcription factor activity, sequence-specific DNA binding	Regulation of transcription, DNA-templated	Nucleus	(+)
Citruline	S7_25376252	7	25376252	0.02375	0.04129	0.03332	0.03873	Cla012689	exon	Unknown Protein	A/G		-	-	-
Citruline	S7_26870948	7	26870948	-	-	0.03999	0.03661	Cla012808	exon	Pentatricopeptide repeat-containing protein	A/G	H→R	mRNA binding	Transcription, DNA-templated	Mitochondrion,Nucleus	(+)
Citruline	S7_8910536	7	8910536	0.03145	0.03931	0.04144	0.03658	Cla003405	exon	Ubiquitin conjugating enzyme	C/T	T→I	Ubiquitin-protein transferase activity	Postreplication repair	Nucleus	(+)
Citruline	S8_312263	8	312263	0.00741	0.05499	0.03755	0.03848	Cla012501	exon	Os06g0524700 protein	C/T	I→T	-	-	Membrane	(+)
Citruline	S8_6064609	8	6064609	0.02284	0.07549	0.02566	0.0719	ClCG08G002730	exon	RNA exonuclease 1-like protein	G/T	T→T	Nucleic acid binding	Metabolic process	Nucleus i	(-)
Citruline	S8_16055734	8	16055734	0.00497	0.08428	0.01475	0.07408	ClCG08G005060	Intron	Conserved oligomeric Golgi complex subunit	A/G		Protein transporter activity	Intracellular protein transport	Membrane,cis-Golgi network	(-)
Citruline	S8_17175282	8	17175282	0.02915	0.05762	0.02829	0.05737	Cla013737	exon	Transcription elongation factor Spt5	A/G	L→L	Translation elongation factor activity	Transcription, DNA-templated	Nucleus	(+)
Citruline	S8_17656310	8	17656310	0.0096	0.10782	0.03748	0.09965	ClCG08G005600	Exon	Eukaryotic aspartyl protease family protein	A/G	Q→R	Aspartic-type endopeptidase activity	Proteolysis	Cell Wall,Golgi apparatus	(+)
Citruline	S8_17658671	8	17658671	0.00809	0.07049	0.04563	0.04821	ClCG08G005610	intron	LysM-domain GPI-anchored protein 1	A/G		Peptidoglycan binding	Immune response	Plasma membrane	(-)
Citruline	S8_21266132	8	21266132	0.00378	0.06164	0.01615	0.04727	Cla022180	exon	Glutamyl-tRNA reductase	G/A	A→V	Glutamyl-tRNA reductase activity	Tetrapyrrole biosynthetic process	Chloroplast	(-)
Citruline	S8_24025007	8	24025007	0.01259	0.04837	0.02416	0.04255	Cla022479	exon	Pentatricopeptide repeat-containing protein	A/G	S→N	protein binding	chloroplast mRNA processing	Chloroplast	(+)
Citruline	S8_24790437	8	24790437	0.00818	0.07415	0.03525	0.06461	ClCG08G011910	exon	Glutamyl-tRNA reductase	G/A	H→Y	Glutamyl-tRNA reductase activity	Tetrapyrrole biosynthetic process	Chloroplast	(-)
Citruline	S8_25065366	8	25065366	0.03706	0.04625	0.03611	0.04385	ClCG08G012210	exon	Nuclear pore complex protein Nup85	G/A	Q→Q	Structural constituent of nuclear pore	mRNA export from nucleus	Cytoskeleton	(+)
Citruline	S8_29498861	8	29498861	0.00206	0.08303	0.0083	0.06974	ClCG08G017250	UTR5	ATP-dependent RNA helicase	G/T	STOPCODON→L	ATP-dependent helicase activity	Transposition, RNA-mediated	Nucleus	(+)
Citruline	S9_363406	9	363406	0.01973	0.04459	0.02528	0.04315	Cla015567	exon	Receptor-like protein kinase	C/T	T→T	Protein kinase activity	protein phosphorylation	Nucleus, plasma membrane	(-)
Citruline	S9_924330	9	924330	0.00202	0.10307	0.01206	0.0796	ClCG09G001030	intron	Lipoxygenase	C/A		Metal ion binding	oxidation-reduction process	Chloroplast	(-)
Citruline	S9_2189541	9	2189541	0.00259	0.12048	0.00362	0.14084	ClCG09G002400	UTR3	Katanin p60 ATPase-containing subunit	G/A	L→L	Microtubule-severing ATPase activity	Microtubule severing	Cytoskeleton	(+)
Citruline	S9_2388141	9	2388141	0.01257	0.06222	0.03174	0.05217	ClCG09G002660	intron	Geranylgeranyl transferase type II beta subunit	T/A		Rab geranylgeranyltransferase activity	Protein geranylgeranylation	Cytosol	(-)
Citruline	S9_4790230	9	4790230	0.01818	0.08104	0.01948	0.06771	ClCG09G005470	intron	Mitochondrial carrier protein	T/C		ADP transmembrane transporter activity	Transmembrane transport	Mitochondrion	(+)
Citruline	S9_4790231	9	4790231	0.01818	0.08104	0.01948	0.06771	ClCG09G005470	intron	Mitochondrial carrier protein	T/C		ADP transmembrane transporter activity	Transmembrane transport	Mitochondrion	(+)
Citruline	S9_4795690	9	4795690	0.00886	0.08039	0.01351	0.06903	ClCG09G005470	UTR3	Mitochondrial carrier protein	T/C	R→STOPCODON	ATP transmembrane transporter activity	Transmembrane transport	Mitochondrioni	(+)
Citruline	S9_6093356	9	6093356	0.00732	0.07356	0.0114	0.07084	Cla014798	exon	Beige/BEACH domain containing protein	C/T	I→T	zinc ion binding	Transcription, DNA-templated	Nucleus	(+)
Citruline	S9_6093359	9	6093359	0.00732	0.07356	0.0114	0.07084	Cla014798	exon	Beige/BEACH domain containing protein	A/G	D→G	zinc ion binding	Transcription, DNA-templated	Nucleus	(+)
Citruline	S9_10484005	9	10484005	9.34e-05	0.17608	0.000168	0.22834	ClCG09G010670	Exon	Elongation factor EF-2	C/G	N→K	GTPase activity	Protein biosynthesis	Cytoplasm	(-)
Citruline	S9_24263131	9	24263131	0.00336	0.08281	0.02397	0.05889	Cla006384	exon	Receptor-like kinase	C/T	Q→Q	transmembrane receptor protein kinase activity	protein phosphorylation	Membrane	(-)
Citruline	S9_30381047	9	30381047	-	-	0.04958	0.05596	ClCG09G015620	exon	2-nitropropane dioxygenase	C/T	R→G	Nitronate monooxygenase activity	Oxidation-reduction process	Cytosol	(-)
Citruline	S9_34719800	9	34719800	0.02674	0.04069	0.02795	0.04089	Cla005486	exon	Cyclin B3-1	T/C	H→R	Cyclin	Cell cycle	Nucleus	(-)
Citruline	S9_37052042	9	37052042	0.00259	0.08663	0.01057	0.07648	ClCG09G019990	intron	Serine/threonine-protein phosphatase	T/C		Hydrolase activity		Nucleus	(+)
Citruline	S9_37052081	9	37052081	0.00048	0.10973	0.00306	0.09828	ClCG09G019990	intron	Serine/threonine-protein phosphatase	A/C		Hydrolase activity		Nucleus	(+)
Citruline	S9_37610262	9	37610262	0.01349	0.07663	0.04715	0.04908	ClCG09G020610	Intron	Pseudouridine synthase family protein	G/A		Pseudouridine synthase activity	Pseudouridine synthesis	-	(+)
Citruline	S9_37610277	9	37610277	0.01349	0.07663	0.04715	0.04908	ClCG09G020610	Intron	Pseudouridine synthase family protein	T/G		Pseudouridine synthase activity	Pseudouridine synthesis	-	(+)
Citruline	S9_37610315	9	37610315	0.01349	0.07663	0.04715	0.04908	ClCG09G020610	Intron	Pseudouridine synthase family protein	C/A		Pseudouridine synthase activity	Pseudouridine synthesis	-	(+)
Citruline	S10_1509648	10	1509648	0.00274	0.10425	0.00996	0.10722	ClCG10G001470	exon	RNA-binding protein	A/G	S→P	Nucleic acid binding	mRNA catabolic process	Cytoplasm	(-)
Citruline	S10_2674414	10	2674414	0.000954	0.11878	0.03726	0.07451	ClCG10G002410	UTR5	Ribosome biogenesis protein wdr12	G/T/C	L→L	Protein binding	Ribosome biogenesis	Nucleus	(-)
Citruline	S10_12326602	10	12326602	0.01554	0.04665	0.02947	0.04035	Cla001102	exon	Potassium transporter family protein	A/T	Stopcodon→K	Potassium ion transmembrane transporter activity	potassium ion transmembrane transport	Membrane	(+)
Citruline	S10_12326606	10	12326606	0.02572	0.04113	0.04273	0.03602	Cla001102	exon	Potassium transporter family protein	C/T	T→I	Potassium ion transmembrane transporter activity	potassium ion transmembrane transport	Membrane	(+)
Citruline	S10_12401698	10	12401698	0.00498	0.05837	0.00801	0.05548	Cla001108	exon	Receptor kinase	G/T	L→L	Protein kinase activity	protein phosphorylation	Nucleus, plasma membrane	(-)
Citruline	S10_17407762	10	17407762	0.01536	0.04651	0.03721	0.03756	Cla017322	exon	Receptor-like kinase	G/T	Stopcodon→G	Protein kinase activity	protein phosphorylation	Nucleus, plasma membrane	(+)
Citruline	S10_17536634	10	17536634	0.00613	0.0581	0.02099	0.04453	Cla017310	exon	LysM domain containing protein expressed	G/T	I→V	Transmembrane receptor protein serine/threonine kinase activity	Innate immune response	Plasma membrane	(+)
Citruline	S10_17953611	10	17953611	0.00437	0.06067	0.00974	0.05633	Cla017272	intron	Polygalacturonase	A/T		Polygalacturonase activity	Carbohydrate metabolic process	Cell wall	(-)
Citruline	S10_21594118	10	21594118	0.00461	0.06158	0.0134	0.04979	Cla016956	intron	Folylpolyglutamate synthase	A/T		Tetrahydrofolylpolyglutamate synthase activity	Folic acid-containing compound biosynthetic process	Chloroplast	(-)
Citruline	S10_27468497	10	27468497	0.02472	0.06019	0.02621	0.05893	ClCG10G013270	exon	Cathepsin B, putative	T/G	L→R	Cysteine-type endopeptidase activity	Proteolysis	Lysosome,Extracellular region	(+)
Citruline	S10_28404811	10	28404811	0.00115	0.12398	0.04972	0.07446	ClCG10G014080	intron	ADP-ribosylation factor, putative, expressed	G/C/T		GTP binding	Small GTPase mediated signal transduction	Intracellular	(+)
Citruline	S10_30083709	10	30083709	0.02906	0.06343	0.00808	0.0837	ClCG10G015560	exon	Elongation defective 1 family protein	C/T	M→V	Chromatin binding	DNA-templated transcription, elongation	Nucleus	(-)
Citruline	S10_30347155	10	30347155	0.00573	0.0816	0.02318	0.06254	ClCG10G015810	exon	LOB domain-containing protein	T/C	E→K	DNA binding	Xylem development	Nucleus	(-)
Citruline	S10_31015258	10	31015258	0.02358	0.06478	0.0201	0.06637	ClCG10G016350	exon	Cytochrome P450,	C/T	A→A	Iron ion binding	oxidation-reduction process	Endoplasmic reticulum	(-)
Citruline	S10_36327778	10	36327778	0.02626	0.04975	0.04116	0.0459	ClCG10G021750	exon	Reticulon-like protein	G/A	P→P	-	-	-	(-)
Citruline	S10_36327779	10	36327779	0.02626	0.04975	0.04116	0.0459	ClCG10G021750	exon	Reticulon-like protein	G/T	P→H	-	Endoplasmic reticulum tubular network organization	Plasma membrane	(-)
Citruline	S10_6086537	10	6086537	0.00193	0.09045	0.0138	0.06752	ClCG10G004930	exon	Cell division protein FtsZ	A/G	L→P	GTPase activity	Chloroplast fission	Cytoplasm	(-)
Citruline	S11_12298249	11	12298249	0.000626	0.15396	0.01579	0.12116	ClCG11G008530	UTR5	Patellin-5	G/C	G→R	lipid binding	Transport	Integral component of membrane	(+)
Citruline	S11_19752409	11	19752409	0.01927	0.05725	0.01621	0.06381	ClCG11G010390	intron	Chromodomain-helicase-DNA-binding protein 4	G/A		ATP binding	Transcription	Nucleus	(+)
Citruline	S11_24053959	11	24053959	0.01016	0.05105	0.03536	0.03897	Cla016710	exon	Polygalacturonase	G/T	D→Y	polygalacturonase activity	carbohydrate metabolic process	Cell wall	(+)
Citruline	S11_25532703	11	25532703	0.00606	0.07749	0.00943	0.07468	Cla016867	intron	ATP-dependent DNA helicase Q1	C/T		ATP-dependent helicase activity	DNA recombination	Nucleus	(-)
Citruline	S11_28942868	11	28942868	0.02195	0.06616	0.03609	0.05761	ClCG11G015650	exon	Ethylene-responsive transcription factor 2	A/G	V→A	Sequence-specific DNA binding	Regulation of transcription,	Nucleus	(-)
Citruline	S11_30686614	11	30686614	0.01276	0.09592	0.01954	0.11042	ClCG11G017450	exon	Genomic DNA, chromosome 3, TAC clone:K15M2	A/G	S→S	-	-	-	(-)
