# Supplementary material for: Haplotype Networking of GWAS Hits for Citrulline Variation Associated with the Domestication of Watermelon
Source: Int J Mol Sci. 2019 Oct 29;20(21):5392. doi: 10.3390/ijms20215392 (PMC6862219; doi:10.3390/ijms20215392)
Supplement: Supplementary file 1 [file ijms-20-05392-s001.zip › Supplementary Table_3.xlsx]

## Sheet: Additional Table 3
Supplementary Table 3: List of the Citrullus lanatus (Watermelon (Charleston Gray)) genes and corresponding primer sequences
Gene Name	Gene ID	Primer Name	Primer Sequence (5'-3')
Actin 8	ClCG02G000680	WM_Act8_Fw	CATGTTCACAACCACTGCCG
		WM_Act8_Rv	TGATGACTTGTCCATCGGGC
Ferrochelatas_1	ClCG08G016940	WM_Fe2_Fw	CTACCTTCCGTGCTCCCAAA
		WM_Fe2_Rv	ACCAATAGCGCATTCCCACA
Acetolactate synthase_1 (ALS)	ClCG06G017910	WM_ALS_Fw	TGTCAAGCTCACCGGGATTC
		WM_ALS_Rv	CCCTGTCACACGGTCATCAA
